# Supplementary material for: Cyclin-dependent kinase 5 negatively regulates antiviral immune response by disrupting myeloid differentiation primary response protein 88 self-association
Source: Virulence. 2023 Jun 18;14(1):2223394. doi: 10.1080/21505594.2023.2223394 (PMC10281466; doi:10.1080/21505594.2023.2223394)
Supplement: Supplemental Material [file KVIR_A_2223394_SM9349.zip]

Archive with 2 entries (2 files):
- 2223394 Supplemental material.docx
- graph_1.docx
